# Supplementary material for: Integrated Metabolomic and Transcriptomic Analyses Reveal Alterations in the Serotonergic Synapse Pathway and a Robust Diagnostic Model in Ulcerative Colitis
Source: Metabolites. 2026 Apr 14;16(4):263. doi: 10.3390/metabo16040263 (PMC13117237; doi:10.3390/metabo16040263)
Supplement: Supplementary file 1 [file metabolites-16-00263-s001.zip]

Archive with 5 entries (5 files):
- Certificate_of_Editing_Service.pdf
- Supplementary Figure S1.pdf
- Supplementary Figure S2.pdf
- Supplementary Figure S3.pdf
- Supplementary Tables S1-S4.xlsx
