# Supplementary material for: Integrated Metabolomic and Transcriptomic Analyses Reveal Alterations in the Serotonergic Synapse Pathway and a Robust Diagnostic Model in Ulcerative Colitis
Source: Metabolites. 2026 Apr 14;16(4):263. doi: 10.3390/metabo16040263 (PMC13117237; doi:10.3390/metabo16040263)
Supplement: Supplementary file 1 [file metabolites-16-00263-s001.zip › Supplementary Tables S1-S4.xlsx]

## Sheet: Supplementary Table S1
ACTN2
ADCY1
ADCY2
ADCY3
ADCY4
ADCY5
ADCY6
ADCY7
ADCY8
ADCY9
AKAP5
AP2A1
AP2A2
AP2B1
AP2M1
AP2S1
APBA1
ARHGEF7
ARHGEF9
CACNG2
CACNG3
CACNG4
CACNG8
CALM1
CAMK1
CAMK2A
CAMK2B
CAMK2D
CAMK2G
CAMK4
CAMKK1
CAMKK2
CASK
CHRNA1
CHRNA2
CHRNA3
CHRNA4
CHRNA5
CHRNA6
CHRNA7
CHRNA9
CHRNB2
CHRNB3
CHRNB4
CHRND
CHRNE
CHRNG
CREB1
DLG1
DLG2
DLG3
DLG4
EPB41L1
ERBB4
GABBR1
GABBR2
GABRA1
GABRA2
GABRA3
GABRA4
GABRA5
GABRA6
GABRB1
GABRB2
GABRB3
GABRG2
GABRG3
GABRQ
GABRR1
GABRR2
GABRR3
GIT1
GLRA1
GLRA2
GLRA3
GLRB
GNAI1
GNAI2
GNAI3
GNAL
GNAT3
GNB1
GNB2
GNB3
GNB4
GNB5
GNG10
GNG11
GNG12
GNG13
GNG2
GNG3
GNG4
GNG5
GNG7
GNG8
GNGT1
GNGT2
GRIA1
GRIA2
GRIA3
GRIA4
GRIK1
GRIK2
GRIK3
GRIK4
GRIK5
GRIN1
GRIN2A
GRIN2B
GRIN2C
GRIN2D
GRIN3A
GRIN3B
GRIP1
GRIP2
HRAS
HTR3A
HTR3B
HTR3C
HTR3D
HTR3E
KCNJ10
KCNJ12
KCNJ15
KCNJ16
KCNJ2
KCNJ3
KCNJ4
KCNJ5
KCNJ6
KCNJ9
KIF17
KPNA2
KRAS
LIN7A
LIN7B
LIN7C
LRRC7
MAPK1
MAPK3
MAPT
MDM2
MYO6
NBEA
NCALD
NEFL
NPTN
NRAS
NRG1
NRGN
NSF
PDPK1
PICK1
PLCB1
PLCB2
PLCB3
PPM1E
PPM1F
PRKAA1
PRKAA2
PRKAB1
PRKAB2
PRKACA
PRKACB
PRKACG
PRKAG1
PRKAG2
PRKAG3
PRKAR1A
PRKAR1B
PRKAR2A
PRKAR2B
PRKCA
PRKCB
PRKCG
PRKX
RAC1
RASGRF1
RASGRF2
RPS6KA1
RPS6KA2
RPS6KA3
RPS6KA6
SRC
TSPAN7
TUBA1A
TUBA1B
TUBA1C
TUBA3C
TUBA3D
TUBA3E
TUBA4A
TUBA4B
TUBA8
TUBAL3
TUBB1
TUBB2A
TUBB2B
TUBB3
TUBB4A
TUBB4B
TUBB6
TUBB8
TUBB8B
DRD4
ERBB2
ITGB3
DRD2
TAAR5
HSP90AA1
HTR2A
DRD1
PRKN
DRD3
HTR1A
ADRB1
SNAP25
ADAM10
SCRIB
CTNND1
HTR2C
ERG
PRKCZ
RAP1A
GRM1
EFNB2
OGT
VPS35
HTR1B
DRD5
PRKCI
PSCA
RAB8A
RELN
GHSR
RAB11A
NUMB
HRH1
GRM5
SLC1A1
KIF5B
DAG1
SST
HIP1
TFR2
FLOT2
RALA
HTR2B
LGI1
HTR4
KIF5A
EPS15
LPAR1
SYNE1
EPS8
HRH2
HTR6
HTR7
GPHN
IQSEC2
PORCN
P2RY11
OPHN1
ERBIN
SNX27
PPP3R1
RAP2A
AP3D1
RAPSN
PPFIA1
STX3
DNM3
ARC
VAC14
GPC4
CHRFAM7A
PIP5K1C
CPT1C
HTR1D
NETO2
KALRN
DLGAP1
HTR5A
GABRD
KIF3B
NPTX2
GRIPAP1
ZDHHC5
NPTX1
GPC6
CPLX1
SNX6
RAPGEF4
HPCA
GABRP
KIF5C
DLGAP2
NSG1
NETO1
STX1B
ATAD1
LYNX1
CACNG7
IQSEC1
ARHGAP44
STXBP4
DLGAP4
CACNG5
CLSTN1
DLGAP3
HTR1E
C1QL3
CALY
HTR1F
TAMALIN
BEGAIN
FRRS1L
GRID2IP
SLURP2
PATE1
NPTXR
SHISA6
GSG1L
LHFPL4
C1QL2
OR10J5
PATE4
OR10H3
OR10H1
OR10H2
OR11H7
OR11H4
OR10H5
OR10H4
OR5T3
OR5T2
OR6T1
LYNX1-SLURP2
OR10J6P
GLRA2
GLRA3
GLRA4
GABBR2
GABRA1
GABRA2
GABRA3
GABRA4
GABRA5
GABRA6
GABRB1
GABRB2
GABRB3
GABRD
GABRE
GABRG1
GABRG2
GABRG3
GABRP
GABRQ
GABRR1
GABRR2
GABRR3
CHRM1
CHRM2
CHRM3
CHRM4
CHRM5
CHRNA1
CHRNA2
CHRNA3
CHRNA4
CHRNA5
CHRNA6
CHRNA7
CHRNA8
CHRNA9
CHRNA10
CHRNB1
CHRNB2
CHRNB3
CHRNB4
CHRND
CHRNE
CHRNG
DRD2
DRD3
DRD4
DRD5
HRH2
HRH3
HRH4
ADRA1A
ADRA1B
ADRA1D
ADRA2A
ADRA2B
ADRA2C
ADRB1
ADRB2
ADRB3
HTR1B
HTR1D
HTR1E
HTR1F
HTR2A
HTR2B
HTR2C
HTR3A
HTR3B
HTR3C
HTR3D
HTR3E
HTR4
HTR5A
HTR6
HTR7
HTR7P1
GRIA2
GRIA3
GRIA4
GRID1
GRID2
GRID2IP
GRIK1
GRIK2
GRIK3
GRIK4
GRIK5
GRIN1
GRIN2A
GRIN2B
GRIN2C
GRIN2D
GRIN3A
GRIN3B
GRINA
GRIP1
GRIP2
GRIPAP1
GRM1
GRM2
GRM3
GRM4
GRM5
GRM6
GRM7
GRM8

## Sheet: Supplementary Table S2
Supplementary Table S2. Primer sequences used for RT-qPCR.
Gene symbol	Forward primer (5'–3')	Reverse primer (5'–3')
CYP2C9	GACCGTGTTCAAGAGGAAGC	AAGTGGGATCACAGGGTGAG
NETO2	AGATGGGCCATTTGGTTTCTC	TGCTCGAAATCCCAGTCCTTC
HTR3C	GAAGAGGCGACGCTTTTACCA	ACGGGTAGGGATGCTGTAGT
MAPK3	CTACACGCAGTTGCAGTACAT	CAGCAGGATCTGGATCTCCC
RPS6KA6	GCCCTGGGACCGAGAAATG	TGAGCAACTCAAACTGTGCAG
SLC6A4	ATGGAGACGACGCCCTTGA	CTGTAGAACTCCGTTTTCCTGAC
PTGS2	CTGGCGCTCAGCCATACAG	CGCACTTATACTGGTCAAATCCC
GAPDH	GGAGCGAGATCCCTCCAAAAT	GGCTGTTGTCATACTTCTCATGG

## Sheet: Supplementary Table S3
TOP20 DEG
gene	logFC	AveExpr	t	P.Value	adj.P.Val	B
SLC38A4	-3.01982	3.87404	-25.9092	1.05252e-79	2.09526e-75	170.648
SLC23A1	-2.40983	5.48279	-25.7093	5.45921e-79	5.43382e-75	169.023
LOC389023	-3.49461	5.34896	-25.3821	8.1607e-78	5.41517e-74	166.354
SLC6A14	4.79384	9.52005	24.5248	1.03338e-74	4.98916e-71	159.3
DPP10	-1.91054	3.85742	-24.5018	1.25312e-74	4.98916e-71	159.11
DUOX2	4.82327	10.0951	22.9501	6.34955e-69	2.10668e-65	146.131
AQP7	-2.38413	6.37091	-21.4695	2.1898e-63	6.22748e-60	133.522
MEP1B	-3.0224	5.86513	-21.1492	3.53778e-62	8.80333e-59	130.769
HSPB3	-2.06432	4.86078	-20.8882	3.43668e-61	7.60156e-58	128.52
LCN2	2.68534	12.1288	20.165	1.91724e-58	3.81665e-55	122.261
G6PC	-1.51879	3.19346	-20.0271	6.42821e-58	1.16333e-54	121.064
SLC19A3	-1.37758	5.08657	-20.0052	7.78989e-58	1.29228e-54	120.873
SLC23A3	-1.97675	6.80615	-19.7995	4.74106e-57	7.26002e-54	119.086
LIPC	-1.56739	4.29078	-19.6275	2.15143e-56	3.05918e-53	117.588
PDE6A	-2.04153	5.58714	-19.4831	7.66735e-56	1.01756e-52	116.33
CYP2B7P1	-2.76075	5.14859	-19.2872	4.30459e-55	5.35572e-52	114.622
OSTalpha	-3.8161	7.00571	-18.9932	5.75476e-54	6.73882e-51	112.055
HMGCS2	-3.59373	6.28114	-18.8399	2.22671e-53	2.46261e-50	110.715
PITX2	-2.76944	3.38174	-18.7785	3.83073e-53	4.0136e-50	110.178
APOBEC3B	-2.33401	7.34536	-18.4252	8.69534e-52	8.6549e-49	107.086
	TOP20 DEM
	id	Name	VIP
	M443T143	3-o-benzyl-16-o-tert-butoxycarbonyl-16.alpha.-hydroxyestrone	2.25318987897767
	M176T223	O-t-butyl-l-serine, methyl ester	2.17742027945293
	M203T497_1	Ng,ng-dimethyl-l-arginine	2.10740714324392
	M363T239	Bisphenol a diglycidyl ether	2.10658364029496
	M270T129	N-octadecylamine	2.10211531676747
	M615T381	Diatrizoic acid	2.0899545776348
	M239T63	Pentaethylene glycol	2.07926931774577
	M276T257	Homatropine	2.0704218525079
	M604T105	Desferrioxamine d2	2.06156339044195
	M407T240_2	Carvedilol	2.03020947296966
	M261T63	Diaveridine	2.02671106578053
	M195T57	Tetraethylene glycol	2.02499245048664
	M283T69	Hexaethylene glycol	2.01822279327612
	M321T70	Enoxacin	2.00892062089683
	M630T387	Benzoic acid, 3-[[(3-carboxycyclohexyl)amino]carbonyl]-4-[3-[4-[4-(cyclohexyloxy)butoxy]phenyl]propoxy]-	2.00868715287701
	M217T57	2-(2',3',4'-trihydroxybutyl)quinoxaline	1.99667
	M451T241	Sofalcone	1.98569160170235
	M349T21	11-dehydrothromboxane b2	1.98556817442699
	M445T381	Bufotalin	1.9793655880217
	M319T238_2	Albiflorin	1.97704120983137

## Sheet: Supplementary Table S4
Nomogram_train_ROC_metrics
AUC	AUC_CI_low	AUC_CI_mid	AUC_CI_high	threshold	sensitivity	specificity	ppv	npv
0.99822	0.99494	0.99849	1	0.73007	0.98881	0.97619	0.99624	0.93182
